# Supplementary material for: Mid-Infrared Spectroscopic Study of Cultivating Medicinal Fungi Ganoderma: Composition, Development, and Strain Variability of Basidiocarps
Source: J Fungi (Basel). 2023 Dec 28;10(1):23. doi: 10.3390/jof10010023 (PMC10817577; doi:10.3390/jof10010023)
Supplement: Supplementary file 1 [file jof-10-00023-s001.zip]

Archive with 1 entries (1 files):
- jof-2773738-supplementary.pdf
